# Supplementary material for: Molecular analysis of inherited cardiomyopathy using next generation semiconductor sequencing technologies
Source: J Transl Med. 2018 Aug 30;16:241. doi: 10.1186/s12967-018-1605-5 (PMC6117967; doi:10.1186/s12967-018-1605-5)
Supplement: Supplementary file 3 — Additional file 3: Table S2. List of variant annotation information. [file 12967_2018_1605_MOESM3_ESM.xlsx]

## Sheet: Sheet1
Chr	Start	End	Ref	Alt	Func.refgene	Gene.refgene	GeneDetail.refgene	ExonicFunc.refgene	AAChange.refgene	1000G_ALL	1000G_AFR	1000G_AMR	1000G_EAS	1000G_EUR	1000G_SAS	ExAC_Freq	ExAC_AFR	ExAC_AMR	ExAC_EAS	ExAC_FIN	ExAC_NFE	ExAC_OTH	ExAC_SAS	ESP6500si_ALL	ESP6500si_AA	ESP6500si_EA	CG46	NCI60	dbSNP	COSMIC_ID	COSMIC_DIS	ClinVar_SIG	ClinVar_DIS	ClinVar_STATUS	ClinVar_ID	ClinVar_DB	ClinVar_DBID	GWAS_DIS	GWAS_OR	GWAS_BETA	GWAS_PUBMED	GWAS_SNP	GWAS_P	SIFT_score	SIFT_pred	Polyphen2_HDIV_score	Polyphen2_HDIV_pred	Polyphen2_HVAR_score	Polyphen2_HVAR_pred
chr1	236908012	236908012	G	A	exonic	ACTN2		nonsynonymous SNV	ACTN2:NM_001103:exon12:c.G1342A:p.E448K,ACTN2:NM_001278343:exon12:c.G1342A:p.E448K,ACTN2:NM_001278344:exon14:c.G718A:p.E240K	.	.	.	.	.	.	0	0	0	0	0	0	0	0	.	.	.	.	.	.	.	.	.	.	.	.	.	.	.	.	.	.	.	.	0	D	1	D	0.999	D
chr10	75758098	75758098	G	T	exonic	VCL		nonsynonymous SNV	VCL:NM_003373:exon1:c.G133T:p.A45S,VCL:NM_014000:exon1:c.G133T:p.A45S	.	.	.	.	.	.	.	.	.	.	.	.	.	.	.	.	.	.	.	.	.	.	.	.	.	.	.	.	.	.	.	.	.	.	0.25	T	0.628	P	0.518	P
chr10	121432031	121432031	C	T	exonic	BAG3		nonsynonymous SNV	BAG3:NM_004281:exon3:c.C772T:p.R258W	0.0042	.	.	0.021	.	.	0.0012	0	0	0.0156	0	3.01e-05	0.0011	0.0002	.	.	.	.	.	rs117671123	.	.	unknown|probable-non-pathogenic	Variant_of_unknown_significance|not_specified	single|single	RCV000032662.1|RCV000037897.2	.|MedGen	.|CN169374	.	.	.	.	.	.	0.04	D	1	D	0.936	D
chr20	42788438	42788438	G	A	exonic	JPH2		nonsynonymous SNV	JPH2:NM_020433:exon2:c.C989T:p.T330M	.	.	.	.	.	.	.	.	.	.	.	.	.	.	.	.	.	.	.	.	.	.	.	.	.	.	.	.	.	.	.	.	.	.	0.08	T	1	D	0.997	D
chr7	151257699	151257699	T	C	exonic	PRKAG2		nonsynonymous SNV	PRKAG2:NM_024429:exon11:c.A866G:p.H289R,PRKAG2:NM_001304531:exon12:c.A866G:p.H289R,PRKAG2:NM_001304527:exon13:c.A1214G:p.H405R,PRKAG2:NM_001040633:exon15:c.A1457G:p.H486R,PRKAG2:NM_016203:exon15:c.A1589G:p.H530R	.	.	.	.	.	.	.	.	.	.	.	.	.	.	.	.	.	.	.	rs267606977	.	.	pathogenic|pathogenic	Familial_hypertrophic_cardiomyopathy_6|not_provided	single|single	RCV000007257.2|RCV000159018.1	GeneReviews:MedGen:OMIM|MedGen	NBK1768:C1833236:600858|CN221809	.	.	.	.	.	.	0.14	T	0.999	D	0.996	D
chr6	112537625	112537625	G	A	exonic	LAMA4		nonsynonymous SNV	LAMA4:NM_001105206:exon3:c.C241T:p.P81S,LAMA4:NM_001105207:exon3:c.C241T:p.P81S,LAMA4:NM_002290:exon3:c.C241T:p.P81S	.	.	.	.	.	.	.	.	.	.	.	.	.	.	.	.	.	.	.	.	.	.	.	.	.	.	.	.	.	.	.	.	.	.	0.01	D	1	D	0.999	D
chr6	112443392	112443392	T	C	exonic	LAMA4		nonsynonymous SNV	LAMA4:NM_001105206:exon32:c.A4300G:p.K1434E,LAMA4:NM_001105207:exon32:c.A4279G:p.K1427E,LAMA4:NM_002290:exon32:c.A4279G:p.K1427E	.	.	.	.	.	.	.	.	.	.	.	.	.	.	.	.	.	.	.	.	.	.	.	.	.	.	.	.	.	.	.	.	.	.	0.45	T	0.571	P	0.173	B
chr10	69881606	69881606	G	C	exonic	MYPN		nonsynonymous SNV	MYPN:NM_032578:exon2:c.G411C:p.R137S,MYPN:NM_001256267:exon3:c.G411C:p.R137S	.	.	.	.	.	.	3.3e-05	0	0	0.0005	0	0	0	0	.	.	.	.	.	.	.	.	.	.	.	.	.	.	.	.	.	.	.	.	.	.	0.013	B	0.014	B
chr11	47371452	47371452	G	A	exonic	MYBPC3		nonsynonymous SNV	MYBPC3:NM_000256:exon5:c.C527T:p.A176V	.	.	.	.	.	.	1.04e-05	.	.	.	.	.	.	.	.	.	.	.	.	.	.	.	.	.	.	.	.	.	.	.	.	.	.	.	0.11	T	0.999	D	0.926	D
chr11	47369975	47369975	C	T	exonic	MYBPC3		nonsynonymous SNV	MYBPC3:NM_000256:exon6:c.G772A:p.E258K	.	.	.	.	.	.	3.9e-05	0	0	0	0	6.92e-05	0	0	.	.	.	.	.	rs397516074	.	.	pathogenic|pathogenic|pathogenic	Primary_familial_hypertrophic_cardiomyopathy|Cardiomyopathy|Familial_hypertrophic_cardiomyopathy_4	single|single|mult	RCV000035668.4|RCV000158310.1|RCV000161125.1	GeneReviews:MedGen:OMIM:Orphanet:Orphanet:Orphanet:SNOMED_CT|MedGen|GeneReviews:MedGen:OMIM	NBK1768:C0949658:192600:ORPHA155:ORPHA217569:ORPHA99739:83978005|CN001491|NBK1768:C1861862:115197	.	.	.	.	.	.	.	.	0.792	P	0.134	B
chr11	47369407	47369407	C	T	splicing	MYBPC3	NM_000256:exon8:c.821+1G>A			.	.	.	.	.	.	4.31e-05	0	0	0	0	0	0	0.0001	.	.	.	.	.	rs397516073	.	.	pathogenic	Familial_hypertrophic_cardiomyopathy_4;Familial_hypertrophic_cardiomyopathy_4|Cardiomyopathy	mult;mult|single	RCV000155722.1;RCV000035667.3|RCV000158313.1	GeneReviews:MedGen:OMIM;GeneReviews:MedGen:OMIM|MedGen	NBK1768:C1861862:115197;NBK1768:C1861862:115197|CN001491	.	.	.	.	.	.	.	.	.	.	.	.
chr11	47367848	47367848	C	T	exonic	MYBPC3		nonsynonymous SNV	MYBPC3:NM_000256:exon12:c.G1000A:p.E334K	0.001	.	.	0.004	0.001	.	0.0003	0	0	0.0045	0	1.685e-05	0	0	.	.	.	.	.	rs573916965	COSM3356195;COSM1981576	1(haematopoietic_and_lymphoid_tissue)	other	Familial_hypertrophic_cardiomyopathy_4;not_specified|Cardiomyopathy	mult;single|single	RCV000154487.1;RCV000154555.1|RCV000158325.1	GeneReviews:MedGen:OMIM;MedGen|MedGen	NBK1768:C1861862:115197;CN169374|CN001491	.	.	.	.	.	.	0	D	0.874	P	0.334	B
chr11	47359283	47359283	G	A	exonic	MYBPC3		stopgain	MYBPC3:NM_000256:exon23:c.C2371T:p.Q791X	.	.	.	.	.	.	.	.	.	.	.	.	.	.	.	.	.	.	.	.	.	.	.	.	.	.	.	.	.	.	.	.	.	.	0.94	T	.	.	.	.
chr11	47359085	47359085	C	T	exonic	MYBPC3		nonsynonymous SNV	MYBPC3:NM_000256:exon24:c.G2459A:p.R820Q	.	.	.	.	.	.	1.66e-05	0	0	0.0001	0	1.5e-05	0	0	.	.	.	.	.	rs2856655	.	.	unknown	Cardiomyopathy;Familial_hypertrophic_cardiomyopathy_4|Cardiomyopathy	single;mult|single	RCV000158160.1;RCV000009148.4|RCV000158159.1	MedGen;GeneReviews:MedGen:OMIM|MedGen	CN001491;NBK1768:C1861862:115197|CN001491	.	.	.	.	.	.	0	D	0.999	D	0.971	D
chr11	47356671	47356671	G	A	exonic	MYBPC3		stopgain	MYBPC3:NM_000256:exon26:c.C2827T:p.R943X	.	.	.	.	.	.	1.7e-05	0	0	0	0	1.54e-05	0	6.2e-05	.	.	.	.	.	rs387907267	.	.	pathogenic|pathogenic	Familial_hypertrophic_cardiomyopathy_4|Cardiomyopathy	mult|single	RCV000030699.5|RCV000158189.1	GeneReviews:MedGen:OMIM|MedGen	NBK1768:C1861862:115197|CN001491	.	.	.	.	.	.	1	T	.	.	.	.
chr14	23895189	23895189	C	T	exonic	MYH7		nonsynonymous SNV	MYH7:NM_000257:exon19:c.G2146A:p.G716R	.	.	.	.	.	.	.	.	.	.	.	.	.	.	.	.	.	.	.	rs121913638	.	.	pathogenic|pathogenic|pathogenic	Familial_hypertrophic_cardiomyopathy_1|Primary_familial_hypertrophic_cardiomyopathy|Cardiomyopathy	single|single|single	RCV000015161.24|RCV000035767.2|RCV000158511.1	GeneReviews:MedGen:OMIM|GeneReviews:MedGen:OMIM:Orphanet:Orphanet:Orphanet:SNOMED_CT|MedGen	NBK1768:C3495498:192600|NBK1768:C0949658:192600:ORPHA155:ORPHA217569:ORPHA99739:83978005|CN001491	.	.	.	.	.	.	0.03	D	0.999	D	0.983	D
chr14	23894582	23894582	C	T	exonic	MYH7		nonsynonymous SNV	MYH7:NM_000257:exon21:c.G2332A:p.D778N	.	.	.	.	.	.	.	.	.	.	.	.	.	.	.	.	.	.	.	.	.	.	pathogenic	Cardiomyopathy	single	RCV000158839.1	MedGen	CN001491	.	.	.	.	.	.	0	D	0.985	D	0.963	D
chr14	23893172	23893172	C	T	exonic	MYH7		nonsynonymous SNV	MYH7:NM_000257:exon23:c.G2866A:p.D956N	.	.	.	.	.	.	.	.	.	.	.	.	.	.	.	.	.	.	.	.	.	.	.	.	.	.	.	.	.	.	.	.	.	.	0	D	1	D	0.999	D
chr14	23893166	23893166	C	T	exonic	MYH7		nonsynonymous SNV	MYH7:NM_000257:exon23:c.G2872A:p.E958K	.	.	.	.	.	.	.	.	.	.	.	.	.	.	.	.	.	.	.	.	.	.	.	.	.	.	.	.	.	.	.	.	.	.	0	D	0.997	D	0.995	D
chr14	23887458	23887458	G	A	exonic	MYH7		nonsynonymous SNV	MYH7:NM_000257:exon30:c.C4130T:p.T1377M	.	.	.	.	.	.	.	.	.	.	.	.	.	.	.	.	.	.	.	rs397516201	COSM221445	1(haematopoietic_and_lymphoid_tissue)	unknown|pathogenic	not_specified|Cardiomyopathy	single|single	RCV000035886.2|RCV000158636.1	MedGen|MedGen	CN169374|CN001491	.	.	.	.	.	.	0	D	0.999	D	0.971	D
chr10	69882027	69882027	A	G	exonic	MYPN		nonsynonymous SNV	MYPN:NM_032578:exon2:c.A832G:p.R278G,MYPN:NM_001256267:exon3:c.A832G:p.R278G	.	.	.	.	.	.	8.33e-06	0.0001	0	0	0	0	0	0	.	.	.	.	.	.	.	.	.	.	.	.	.	.	.	.	.	.	.	.	.	.	1	D	0.998	D
chr10	21169814	21169814	T	G	exonic	NEBL		nonsynonymous SNV	NEBL:NM_006393:exon5:c.A389C:p.H130P	.	.	.	.	.	.	.	.	.	.	.	.	.	.	.	.	.	.	.	.	.	.	.	.	.	.	.	.	.	.	.	.	.	.	0.01	D	0.813	P	0.396	B
chr12	98928119	98928119	A	T	exonic	TMPO		stoploss	TMPO:NM_003276:exon4:c.A2084T:p.X695L	.	.	.	.	.	.	.	.	.	.	.	.	.	.	.	.	.	.	.	.	.	.	.	.	.	.	.	.	.	.	.	.	.	.	.	.	.	.	.	.
chr1	201328348	201328348	C	T	exonic	TNNT2		nonsynonymous SNV	TNNT2:NM_001001432:exon14:c.G839A:p.R280H,TNNT2:NM_001001431:exon15:c.G848A:p.R283H,TNNT2:NM_001276346:exon15:c.G758A:p.R253H,TNNT2:NM_000364:exon16:c.G878A:p.R293H,TNNT2:NM_001001430:exon16:c.G857A:p.R286H,TNNT2:NM_001276347:exon16:c.G857A:p.R286H,TNNT2:NM_001276345:exon17:c.G887A:p.R296H	.	.	.	.	.	.	7.88e-05	0	0	0.0009	0	1.94e-05	0	0	0.0001	.	0.0001	.	.	rs141121678	.	.	unknown|probable-pathogenic|pathogenic	not_specified|Primary_familial_hypertrophic_cardiomyopathy|Cardiomyopathy	single|single|single	RCV000036626.2|RCV000148899.1|RCV000159325.1	MedGen|GeneReviews:MedGen:OMIM:Orphanet:Orphanet:Orphanet:SNOMED_CT|MedGen	CN169374|NBK1768:C0949658:192600:ORPHA155:ORPHA217569:ORPHA99739:83978005|CN001491	.	.	.	.	.	.	0	D	1	D	0.996	D
chr15	63353098	63353098	G	A	exonic	TPM1		nonsynonymous SNV	TPM1:NM_001018008:exon4:c.G415A:p.D139N,TPM1:NM_001301289:exon4:c.G415A:p.D139N,TPM1:NM_000366:exon5:c.G523A:p.D175N,TPM1:NM_001018004:exon5:c.G523A:p.D175N,TPM1:NM_001018005:exon5:c.G523A:p.D175N,TPM1:NM_001018006:exon5:c.G523A:p.D175N,TPM1:NM_001018007:exon5:c.G523A:p.D175N,TPM1:NM_001018020:exon5:c.G523A:p.D175N,TPM1:NM_001301244:exon5:c.G523A:p.D175N	.	.	.	.	.	.	.	.	.	.	.	.	.	.	.	.	.	.	.	rs104894503	.	.	pathogenic|pathogenic|pathogenic|pathogenic|pathogenic	Familial_hypertrophic_cardiomyopathy_3|Primary_familial_hypertrophic_cardiomyopathy|Sudden_cardiac_death|Primary_familial_hypertrophic_cardiomyopathy|Cardiomyopathy	mult|single|single|single|single	RCV000013272.22|RCV000030624.1|RCV000030624.1|RCV000036340.4|RCV000159366.1	GeneReviews:MedGen:OMIM|GeneReviews:MedGen:OMIM:Orphanet:Orphanet:Orphanet:SNOMED_CT|MedGen:SNOMED_CT|GeneReviews:MedGen:OMIM:Orphanet:Orphanet:Orphanet:SNOMED_CT|MedGen	NBK1768:C1861863:115196|NBK1768:C0949658:192600:ORPHA155:ORPHA217569:ORPHA99739:83978005|C0085298:95281009|NBK1768:C0949658:192600:ORPHA155:ORPHA217569:ORPHA99739:83978005|CN001491	.	.	.	.	.	.	0	D	0.986	D	0.926	D
chr6	7581420	7581420	G	A	exonic	DSP		nonsynonymous SNV	DSP:NM_004415:exon23:c.G4997A:p.R1666Q	.	.	.	.	.	.	3.33e-05	0	8.69e-05	0	0	4.53e-05	0	0	.	.	.	.	.	.	.	.	.	.	.	.	.	.	.	.	.	.	.	.	0.5	T	0.018	B	0.002	B
chr6	133802608	133802608	C	G	exonic	EYA4		nonsynonymous SNV	EYA4:NM_001301012:exon10:c.C816G:p.F272L,EYA4:NM_172103:exon11:c.C909G:p.F303L,EYA4:NM_001301013:exon12:c.C996G:p.F332L,EYA4:NM_004100:exon12:c.C978G:p.F326L,EYA4:NM_172105:exon12:c.C978G:p.F326L	.	.	.	.	.	.	4.14e-05	0	0	0.0006	0	0	0	0	.	.	.	.	.	.	.	.	.	.	.	.	.	.	.	.	.	.	.	.	0.68	T	0.907	P	0.421	B
chr8	103663391	103663391	G	A	exonic	KLF10		nonsynonymous SNV	KLF10:NM_001032282:exon3:c.C1136T:p.T379M,KLF10:NM_005655:exon3:c.C1169T:p.T390M	0.0002	.	.	.	.	0.001	5.43e-05	0	0	0.0001	0	4.69e-05	0	0.0002	.	.	.	.	.	rs562529416	.	.	.	.	.	.	.	.	.	.	.	.	.	.	0.23	T	0.001	B	0.003	B
chr1	156084878	156084878	G	T	exonic	LMNA		nonsynonymous SNV	LMNA:NM_001282626:exon1:c.G169T:p.A57S,LMNA:NM_005572:exon1:c.G169T:p.A57S,LMNA:NM_170707:exon1:c.G169T:p.A57S,LMNA:NM_170708:exon1:c.G169T:p.A57S,LMNA:NM_001282625:exon4:c.G169T:p.A57S	.	.	.	.	.	.	.	.	.	.	.	.	.	.	.	.	.	.	.	.	.	.	.	.	.	.	.	.	.	.	.	.	.	.	1	T	0.183	B	0.148	B
chr1	156105758	156105758	C	T	exonic	LMNA		nonsynonymous SNV	LMNA:NM_001257374:exon6:c.C667T:p.R223W,LMNA:NM_001282626:exon6:c.C1003T:p.R335W,LMNA:NM_005572:exon6:c.C1003T:p.R335W,LMNA:NM_170707:exon6:c.C1003T:p.R335W,LMNA:NM_170708:exon6:c.C1003T:p.R335W,LMNA:NM_001282624:exon7:c.C760T:p.R254W,LMNA:NM_001282625:exon9:c.C1003T:p.R335W	.	.	.	.	.	.	.	.	.	.	.	.	.	.	.	.	.	.	.	rs386134243	.	.	probable-pathogenic|probable-pathogenic	Primary_dilated_cardiomyopathy|Dilated_cardiomyopathy_1A	single|single	RCV000030145.3|RCV000154175.1	GeneReviews:MedGen:OMIM:SNOMED_CT|GeneReviews:MedGen:OMIM	NBK1309:C0007193:212110:195021004|NBK1674:C1449563:115200	.	.	.	.	.	.	0	D	1	D	1	D
chr14	23891399	23891399	G	A	exonic	MYH7		nonsynonymous SNV	MYH7:NM_000257:exon25:c.C3235T:p.R1079W	0.0004	.	.	0.002	.	.	4.94e-05	0	0	0.0007	0	0	0	0	.	.	.	.	.	rs192722540	.	.	unknown	not_specified;not_specified|Cardiomyopathy	single;single|single	RCV000151250.1;RCV000151251.1|RCV000158596.1	MedGen;MedGen|MedGen	CN169374;CN169374|CN001491	.	.	.	.	.	.	0	D	0.958	D	0.832	P
chr18	9102742	9102742	A	G	exonic	NDUFV2		nonsynonymous SNV	NDUFV2:NM_021074:exon1:c.A1G:p.M1V	.	.	.	.	.	.	.	.	.	.	.	.	.	.	.	.	.	.	.	.	.	.	.	.	.	.	.	.	.	.	.	.	.	.	0.04	D	0.035	B	0.013	B
chr10	21124462	21124462	C	G	exonic	NEBL		nonsynonymous SNV	NEBL:NM_006393:exon14:c.G1429C:p.A477P	.	.	.	.	.	.	1.65e-05	.	.	.	.	.	.	.	.	.	.	.	.	.	.	.	.	.	.	.	.	.	.	.	.	.	.	.	0.02	D	0.996	D	0.915	D
chr7	151257631	151257631	C	A	exonic	PRKAG2		nonsynonymous SNV	PRKAG2:NM_024429:exon11:c.G934T:p.A312S,PRKAG2:NM_001304531:exon12:c.G934T:p.A312S,PRKAG2:NM_001304527:exon13:c.G1282T:p.A428S,PRKAG2:NM_001040633:exon15:c.G1525T:p.A509S,PRKAG2:NM_016203:exon15:c.G1657T:p.A553S	.	.	.	.	.	.	.	.	.	.	.	.	.	.	.	.	.	.	.	.	.	.	.	.	.	.	.	.	.	.	.	.	.	.	0.12	T	0.443	B	0.418	B
chr10	112590912	112590912	G	A	exonic	RBM20		nonsynonymous SNV	RBM20:NM_001134363:exon13:c.G3545A:p.R1182H	0.0006	.	.	0.003	.	.	0.0001	0	0	0.0032	0	0	0	0	.	.	.	.	.	rs563762318	.	.	probable-pathogenic	Primary_dilated_cardiomyopathy	single	RCV000157441.1	GeneReviews:MedGen:OMIM:SNOMED_CT	NBK1309:C0007193:212110:195021004	.	.	.	.	.	.	0.01	D	1	D	0.996	D
chr3	38622688	38622688	G	A	exonic	SCN5A		nonsynonymous SNV	SCN5A:NM_000335:exon17:c.C2962T:p.R988W,SCN5A:NM_001099404:exon17:c.C2962T:p.R988W,SCN5A:NM_001099405:exon17:c.C2962T:p.R988W,SCN5A:NM_001160160:exon17:c.C2962T:p.R988W,SCN5A:NM_001160161:exon17:c.C2962T:p.R988W,SCN5A:NM_198056:exon17:c.C2962T:p.R988W	.	.	.	.	.	.	3.96e-05	0	0	0	0	3.59e-05	0	0.0001	.	.	.	.	.	.	.	.	.	.	.	.	.	.	.	.	.	.	.	.	0.01	D	0.987	D	0.711	P
chr19	55666189	55666189	G	A	exonic	TNNI3		unknown	UNKNOWN	.	.	.	.	.	.	9.19e-05	0	0	0.0001	0	0.0002	0	0	.	.	.	.	.	.	.	.	probable-pathogenic	Cardiomyopathy	single	RCV000159212.1	MedGen	CN001491	.	.	.	.	.	.	1	T	.	.	.	.
chr19	55665531	55665531	A	C	exonic	TNNI3		unknown	UNKNOWN	.	.	.	.	.	.	.	.	.	.	.	.	.	.	.	.	.	.	.	.	.	.	.	.	.	.	.	.	.	.	.	.	.	.	0	D	1	D	0.992	D
chr2	179453800	179453800	G	-	exonic	TTN		frameshift deletion	TTN:NM_003319:exon132:c.35457delC:p.C11819fs,TTN:NM_133432:exon133:c.35832delC:p.C11944fs,TTN:NM_133437:exon133:c.36033delC:p.C12011fs,TTN:NM_133378:exon253:c.54948delC:p.C18316fs,TTN:NM_001256850:exon254:c.57729delC:p.C19243fs,TTN:NM_001267550:exon304:c.62652delC:p.C20884fs
chr2	179444666	179444666	G	A	exonic	TTN		stopgain	TTN:NM_003319:exon146:c.C40153T:p.Q13385X,TTN:NM_133432:exon147:c.C40528T:p.Q13510X,TTN:NM_133437:exon147:c.C40729T:p.Q13577X,TTN:NM_133378:exon267:c.C59644T:p.Q19882X,TTN:NM_001256850:exon268:c.C62425T:p.Q20809X,TTN:NM_001267550:exon318:c.C67348T:p.Q22450X	.	.	.	.	.	.	.	.	.	.	.	.	.	.	.	.	.	.	.	.	COSM303486;COSM303484;COSM303485;COSM303487	1(central_nervous_system)	.	.	.	.	.	.	.	.	.	.	.	.	.	.	.	.	.	.
chr1	156109587	156109587	T	A	exonic	LMNA		nonsynonymous SNV	LMNA:NM_001257374:exon13:c.T1682A:p.V561E；NM_170707：c.T1682A:p.L561Q	.	.	.	.	.	.	.	.	.	.	.	.	.	.	.	.	.	.	.	.	.	.	.	.	.	.	.	.	.	.	.	.	.	.	0	D	.	.	.	.
chr14	23898306	23898306	T	C	exonic	MYH7		nonsynonymous SNV	MYH7:NM_000257:exon14:c.A1265G:p.Y422C	.	.	.	.	.	.	.	.	.	.	.	.	.	.	.	.	.	.	.	.	.	.	.	.	.	.	.	.	.	.	.	.	.	.	0.09	T	1	D	1	D
chr14	23894612	23894612	C	T	exonic	MYH7		nonsynonymous SNV	MYH7:NM_000257:exon21:c.G2302A:p.G768R	.	.	.	.	.	.	.	.	.	.	.	.	.	.	.	.	.	.	.	.	.	.	pathogenic	Cardiomyopathy;Cardiomyopathy\x2c_restrictive|Primary_familial_hypertrophic_cardiomyopathy|Cardiomyopathy	single;single|single|single	RCV000158527.1;RCV000151276.1|RCV000151276.1|RCV000158526.1	MedGen;MedGen|GeneReviews:MedGen:OMIM:Orphanet:Orphanet:Orphanet:SNOMED_CT|MedGen	CN001491;C0007196|NBK1768:C0949658:192600:ORPHA155:ORPHA217569:ORPHA99739:83978005|CN001491	.	.	.	.	.	.	0.02	D	1	D	0.992	D
chr14	73637535	73637535	G	A	exonic	PSEN1		nonsynonymous SNV	PSEN1:NM_000021:exon4:c.G118A:p.D40N,PSEN1:NM_007318:exon4:c.G106A:p.D36N	.	.	.	.	.	.	8.26e-06	0	0	0	0	1.5e-05	0	0	.	.	.	.	.	.	.	.	.	.	.	.	.	.	.	.	.	.	.	.	0.23	T	0.642	P	0.085	B
chr3	38616933	38616933	C	G	exonic	SCN5A		nonsynonymous SNV	SCN5A:NM_001160161:exon19:c.G3359C:p.R1120P,SCN5A:NM_000335:exon20:c.G3518C:p.R1173P,SCN5A:NM_001099404:exon20:c.G3521C:p.R1174P,SCN5A:NM_001099405:exon20:c.G3521C:p.R1174P,SCN5A:NM_001160160:exon20:c.G3518C:p.R1173P,SCN5A:NM_198056:exon20:c.G3521C:p.R1174P	.	.	.	.	.	.	.	.	.	.	.	.	.	.	.	.	.	.	.	.	.	.	.	.	.	.	.	.	.	.	.	.	.	.	0	D	0.855	P	0.626	P
chr3	38616898	38616898	C	T	exonic	SCN5A		nonsynonymous SNV	SCN5A:NM_001160161:exon19:c.G3394A:p.A1132T,SCN5A:NM_000335:exon20:c.G3553A:p.A1185T,SCN5A:NM_001099404:exon20:c.G3556A:p.A1186T,SCN5A:NM_001099405:exon20:c.G3556A:p.A1186T,SCN5A:NM_001160160:exon20:c.G3553A:p.A1185T,SCN5A:NM_198056:exon20:c.G3556A:p.A1186T	.	.	.	.	.	.	2.45e-05	0	0	0.0003	0	0	0	0	.	.	.	.	.	rs199473595	.	.	pathogenic|unknown	Congenital_long_QT_syndrome|not_specified	single|single	RCV000058576.2|RCV000156315.1	MedGen:Orphanet:SNOMED_CT|MedGen	C1141890:ORPHA768:442917000|CN169374	.	.	.	.	.	.	0.09	T	0.019	B	0.099	B
chr19	55663225	55663225	G	A	exonic	TNNI3		unknown	UNKNOWN	.	.	.	.	.	.	.	.	.	.	.	.	.	.	.	.	.	.	.	.	.	.	unknown|pathogenic	not_specified|Cardiomyopathy	single|single	RCV000154213.1|RCV000159248.1	MedGen|MedGen	CN169374|CN001491	.	.	.	.	.	.	0	D	1	D	0.994	D
chr1	201334419	201334419	C	A	exonic	TNNT2		nonsynonymous SNV	TNNT2:NM_001001432:exon8:c.G266T:p.R89L,TNNT2:NM_001001430:exon9:c.G281T:p.R94L,TNNT2:NM_001001431:exon9:c.G281T:p.R94L,TNNT2:NM_001276347:exon9:c.G281T:p.R94L,TNNT2:NM_000364:exon10:c.G311T:p.R104L,TNNT2:NM_001276345:exon10:c.G311T:p.R104L	.	.	.	.	.	.	.	.	.	.	.	.	.	.	.	.	.	.	.	rs397516457	.	.	probable-pathogenic|pathogenic	Familial_hypertrophic_cardiomyopathy_2|Cardiomyopathy;Familial_hypertrophic_cardiomyopathy_2|Cardiomyopathy	single|single;single|single	RCV000036576.2|RCV000159284.1;RCV000036575.2|RCV000159283.1	GeneReviews:MedGen:OMIM|MedGen;GeneReviews:MedGen:OMIM|MedGen	NBK1768:C1861864:115195|CN001491;NBK1768:C1861864:115195|CN001491	.	.	.	.	.	.	0	D	1	D	1	D
chr18	29099862	29099862	G	A	exonic	DSG2		nonsynonymous SNV	DSG2:NM_001943:exon3:c.G178A:p.E60K	.	.	.	.	.	.	.	.	.	.	.	.	.	.	.	.	.	.	.	.	.	.	.	.	.	.	.	.	.	.	.	.	.	.	0	D	1	D	0.998	D
chr18	29126255	29126255	C	T	exonic	DSG2		nonsynonymous SNV	DSG2:NM_001943:exon15:c.C2906T:p.A969V	0.0008	.	.	.	.	0.0041	0.0005	0.0001	0	0	0	4.57e-05	0.0024	0.0043	0.0001	.	0.0001	.	.	rs373598034	.	.	.	.	.	.	.	.	.	.	.	.	.	.	0.01	D	1	D	0.976	D
chr6	7583373	7583373	A	C	exonic	DSP		nonsynonymous SNV	DSP:NM_001008844:exon24:c.A4081C:p.T1361P,DSP:NM_004415:exon24:c.A5878C:p.T1960P	.	.	.	.	.	.	.	.	.	.	.	.	.	.	.	.	.	.	.	.	.	.	.	.	.	.	.	.	.	.	.	.	.	.	0.24	T	0.003	B	0.002	B
chr6	7585620	7585620	G	A	exonic	DSP		nonsynonymous SNV	DSP:NM_001008844:exon24:c.G6328A:p.A2110T,DSP:NM_004415:exon24:c.G8125A:p.A2709T	.	.	.	.	.	.	.	.	.	.	.	.	.	.	.	.	.	.	.	.	.	.	.	.	.	.	.	.	.	.	.	.	.	.	0.17	T	0.874	P	0.386	B
chr1	156107457	156107457	C	T	exonic	LMNA		nonsynonymous SNV	LMNA:NM_001257374:exon10:c.C1285T:p.R429C,LMNA:NM_001282626:exon10:c.C1621T:p.R541C,LMNA:NM_005572:exon10:c.C1621T:p.R541C,LMNA:NM_170707:exon10:c.C1621T:p.R541C,LMNA:NM_001282624:exon11:c.C1378T:p.R460C,LMNA:NM_001282625:exon13:c.C1621T:p.R541C	.	.	.	.	.	.	.	.	.	.	.	.	.	.	.	.	.	.	.	rs56984562	.	.	untested	not_provided;Dilated_cardiomyopathy_1A|not_provided;Dilated_cardiomyopathy_1A|not_provided	not;single|not;single|not	RCV000057341.1;RCV000022641.20|RCV000057342.1;RCV000041325.2|RCV000057343.1	MedGen;GeneReviews:MedGen:OMIM|MedGen;GeneReviews:MedGen:OMIM|MedGen	CN221809;NBK1674:C1449563:115200|CN221809;NBK1674:C1449563:115200|CN221809	.	.	.	.	.	.	0.01	D	1	D	0.999	D
chr14	23893217	23893217	G	A	exonic	MYH7		nonsynonymous SNV	MYH7:NM_000257:exon23:c.C2821T:p.R941C	.	.	.	.	.	.	.	.	.	.	.	.	.	.	.	.	.	.	.	.	COSM183308	1(large_intestine)	.	.	.	.	.	.	.	.	.	.	.	.	0.02	D	1	D	0.999	D
chr1	156106731	156106731	G	A	exonic	LMNA		stopgain	LMNA:NM_001257374:exon8:c.G1064A:p.W355X,LMNA:NM_001282626:exon8:c.G1400A:p.W467X,LMNA:NM_005572:exon8:c.G1400A:p.W467X,LMNA:NM_170707:exon8:c.G1400A:p.W467X,LMNA:NM_170708:exon8:c.G1400A:p.W467X,LMNA:NM_001282624:exon9:c.G1157A:p.W386X,LMNA:NM_001282625:exon11:c.G1400A:p.W467X	.	.	.	.	.	.	.	.	.	.	.	.	.	.	.	.	.	.	.	.	.	.	.	.	.	.	.	.	.	.	.	.	.	.	1	T	.	.	.	.
chr11	47355475	47355475	G	C	exonic	MYBPC3		nonsynonymous SNV	MYBPC3:NM_000256:exon27:c.C2992G:p.Q998E	0.0062	.	0.03	0.0099	.	.	0.0052	0.0004	0.09	0.0322	0	0.0002	0	0.0009	.	.	.	.	.	rs11570112	.	.	pathogenic	Cardiomyopathy;Primary_dilated_cardiomyopathy|not_specified|Cardiomyopathy	single;single|mult|single	RCV000158203.1;RCV000030288.1|RCV000035545.3|RCV000126908.2	MedGen;GeneReviews:MedGen:OMIM:SNOMED_CT|MedGen|MedGen	CN001491;NBK1309:C0007193:212110:195021004|CN169374|CN001491	.	.	.	.	.	.	0	D	0.994	D	0.984	D
chr14	23865616	23865616	G	A	exonic	MYH6		nonsynonymous SNV	MYH6:NM_002471:exon20:c.C2306T:p.A769V	.	.	.	.	.	.	4.998e-05	9.823e-05	0	0.0006	0	0	0	0	0.0001	0.0002	.	.	.	rs139182991	COSM1369206	1(large_intestine)	.	.	.	.	.	.	.	.	.	.	.	.	0	D	0.992	D	0.846	P
chr9	103340741	103340741	C	T	exonic	MURC		nonsynonymous SNV	MURC:NM_001018116:exon1:c.C316T:p.R106W	0.0004	.	.	0.002	.	.	0.0001	0.0002	0	0.0012	0	1.52e-05	0	0	0.0001	0.0002	.	.	.	rs369570887	.	.	.	.	.	.	.	.	.	.	.	.	.	.	0	D	1	D	0.999	D
chr1	236912494	236912494	A	G	exonic	ACTN2		nonsynonymous SNV	ACTN2:NM_001103:exon14:c.A1586G:p.N529S,ACTN2:NM_001278343:exon14:c.A1586G:p.N529S,ACTN2:NM_001278344:exon16:c.A962G:p.N321S	.	.	.	.	.	.	4.12e-05	0	0	0.0006	0	0	0	0	.	.	.	.	.	rs200143657	.	.	.	.	.	.	.	.	.	.	.	.	.	.	0.01	D	0.997	D	0.996	D
chr18	29118891	29118891	T	C	exonic	DSG2		nonsynonymous SNV	DSG2:NM_001943:exon12:c.T1829C:p.L610P	.	.	.	.	.	.	2.49e-05	0	0	0.0003	0	0	0	0	.	.	.	.	.	.	.	.	.	.	.	.	.	.	.	.	.	.	.	.	0.02	D	1	D	0.998	D
chr6	7581117	7581122	AGCTGC	-	exonic	DSP		nonframeshift deletion	DSP:NM_004415:exon23:c.4694_4699del:p.1565_1567del
chr8	103664582	103664582	A	G	exonic	KLF10		nonsynonymous SNV	KLF10:NM_001032282:exon2:c.T47C:p.M16T,KLF10:NM_005655:exon2:c.T80C:p.M27T	.	.	.	.	.	.	8.24e-05	9.63e-05	0	0	0	0.0001	0	0	.	.	.	.	.	.	.	.	.	.	.	.	.	.	.	.	.	.	.	.	0.34	T	0.001	B	0.002	B
chr1	156104767	156104767	G	T	splicing	LMNA	NM_001282625:exon7:c.810+1G>T,NM_001282626:exon4:c.810+1G>T,NM_005572:exon4:c.810+1G>T,NM_170707:exon4:c.810+1G>T,NM_170708:exon4:c.810+1G>T,NM_001282624:exon5:c.567+1G>T,NM_001257374:exon4:c.474+1G>T			.	.	.	.	.	.	.	.	.	.	.	.	.	.	.	.	.	.	.	.	.	.	.	.	.	.	.	.	.	.	.	.	.	.	.	.	.	.	.	.
chr11	47371366	47371366	G	A	exonic	MYBPC3		stopgain	MYBPC3:NM_000256:exon5:c.C613T:p.Q205X	.	.	.	.	.	.	.	.	.	.	.	.	.	.	.	.	.	.	.	rs397516061	.	.	pathogenic|pathogenic	Familial_hypertrophic_cardiomyopathy_4|Cardiomyopathy	single|single	RCV000035650.2|RCV000158466.1	GeneReviews:MedGen:OMIM|MedGen	NBK1768:C1861862:115197|CN001491	.	.	.	.	.	.	1	T	.	.	.	.
chr11	47371447	47371447	C	T	exonic	MYBPC3		nonsynonymous SNV	MYBPC3:NM_000256:exon5:c.G532A:p.V178M	.	.	.	.	.	.	2.05e-05	0	0	0.0001	0	1.81e-05	0	0	.	.	.	.	.	.	.	.	unknown|probable-pathogenic	not_specified|Cardiomyopathy	single|single	RCV000151165.1|RCV000158292.1	MedGen|MedGen	CN169374|CN001491	.	.	.	.	.	.	0	D	1	D	0.992	D
chr14	23883106	23883106	C	T	intronic	MYH7				.	.	.	.	.	.	4.12e-05	0	0	0	0.0005	0	0.0011	6.06e-05	.	.	.	.	.	.	.	.	.	.	.	.	.	.	.	.	.	.	.	.	.	.	.	.	.	.
chr14	23887522	23887522	C	T	exonic	MYH7		nonsynonymous SNV	MYH7:NM_000257:exon30:c.G4066A:p.E1356K	.	.	.	.	.	.	.	.	.	.	.	.	.	.	.	.	.	.	.	.	COSM144473	1(haematopoietic_and_lymphoid_tissue)	unknown|pathogenic	not_specified|Cardiomyopathy	single|single	RCV000151243.1|RCV000158630.1	MedGen|MedGen	CN169374|CN001491	.	.	.	.	.	.	0	D	0.897	P	0.641	P
chr3	46901063	46901063	C	T	exonic	MYL3		nonsynonymous SNV	MYL3:NM_000258:exon4:c.G383A:p.G128D	.	.	.	.	.	.	.	.	.	.	.	.	.	.	.	.	.	.	.	.	.	.	.	.	.	.	.	.	.	.	.	.	.	.	0.46	T	0.695	P	0.562	P
chr10	21158736	21158736	G	T	exonic	NEBL		nonsynonymous SNV	NEBL:NM_006393:exon6:c.C515A:p.T172K	0.0002	0.0008	.	.	.	.	1.65e-05	.	.	.	.	.	.	.	.	.	.	.	.	rs548438161	.	.	.	.	.	.	.	.	.	.	.	.	.	.	1	T	0	B	0.001	B
chr1	227075798	227075798	C	A	exonic	PSEN2		nonsynonymous SNV	PSEN2:NM_000447:exon7:c.C505A:p.H169N,PSEN2:NM_012486:exon7:c.C505A:p.H169N	0.0002	.	.	0.001	.	.	0.0002	0	0	0.0023	0	0	0	0	.	.	.	.	.	rs533813519	.	.	.	.	.	.	.	.	.	.	.	.	.	.	0.05	D	0.985	D	0.925	D
chr4	186066164	186066164	G	A	exonic	SLC25A4		nonsynonymous SNV	SLC25A4:NM_001151:exon2:c.G358A:p.G120S	.	.	.	.	.	.	.	.	.	.	.	.	.	.	.	.	.	.	.	.	COSM1053747	1(endometrium)	.	.	.	.	.	.	.	.	.	.	.	.	0.02	D	0.997	D	0.899	P
chr3	52485431	52485431	T	C	exonic	TNNC1		nonsynonymous SNV	TNNC1:NM_003280:exon5:c.A430G:p.N144D	.	.	.	.	.	.	.	.	.	.	.	.	.	.	.	.	.	.	.	.	.	.	probable-pathogenic	Cardiomyopathy	single	RCV000159200.1	MedGen	CN001491	.	.	.	.	.	.	0	D	0.043	B	0.102	B
chr1	201330442	201330442	C	T	exonic	TNNT2		nonsynonymous SNV	TNNT2:NM_001001432:exon12:c.G727A:p.D243N,TNNT2:NM_001001431:exon13:c.G736A:p.D246N,TNNT2:NM_001276346:exon13:c.G646A:p.D216N,TNNT2:NM_000364:exon14:c.G766A:p.D256N,TNNT2:NM_001001430:exon14:c.G745A:p.D249N,TNNT2:NM_001276347:exon14:c.G745A:p.D249N,TNNT2:NM_001276345:exon15:c.G775A:p.D259N	0.0002	.	0.0014	.	.	.	1.65e-05	0	0.0002	0	0	0	0	0	0.0001	0.0002	.	.	.	rs141805127	.	.	probable-pathogenic	Cardiomyopathy	single	RCV000159314.1	MedGen	CN001491	.	.	.	.	.	.	0	D	0.978	D	0.821	P
chr2	179485862	179485862	C	-	exonic	TTN		frameshift deletion	TTN:NM_003319:exon74:c.18388delG:p.A6130fs,TTN:NM_133432:exon75:c.18763delG:p.A6255fs,TTN:NM_133437:exon75:c.18964delG:p.A6322fs,TTN:NM_133378:exon195:c.37879delG:p.A12627fs,TTN:NM_001256850:exon196:c.40660delG:p.A13554fs,TTN:NM_001267550:exon246:c.45583delG:p.A15195fs
chr10	75849877	75849877	C	G	exonic	VCL		nonsynonymous SNV	VCL:NM_003373:exon10:c.C1273G:p.P425A,VCL:NM_014000:exon10:c.C1273G:p.P425A	.	.	.	.	.	.	.	.	.	.	.	.	.	.	.	.	.	.	.	.	.	.	.	.	.	.	.	.	.	.	.	.	.	.	0.11	T	0.991	D	0.913	D
chr1	227079471	227079471	A	G	exonic	PSEN2		nonsynonymous SNV	PSEN2:NM_000447:exon11:c.A998G:p.E333G,PSEN2:NM_012486:exon11:c.A995G:p.E332G	.	.	.	.	.	.	.	.	.	.	.	.	.	.	.	.	.	.	.	.	.	.	.	.	.	.	.	.	.	.	.	.	.	.	0.16	T	0.238	B	0.186	B
chr10	75868799	75868799	C	T	exonic	VCL		nonsynonymous SNV	VCL:NM_003373:exon18:c.C2630T:p.P877L,VCL:NM_014000:exon18:c.C2630T:p.P877L	0.0002	.	.	0.001	.	.	2.47e-05	0	0	0.0003	0	0	0	0	.	.	.	.	.	rs570362710	.	.	.	.	.	.	.	.	.	.	.	.	.	.	0.63	T	0.999	D	0.997	D
chr10	75843133	75843133	G	A	exonic	VCL		nonsynonymous SNV	VCL:NM_003373:exon8:c.G884A:p.G295D,VCL:NM_014000:exon8:c.G884A:p.G295D	.	.	.	.	.	.	.	.	.	.	.	.	.	.	.	.	.	.	.	.	.	.	.	.	.	.	.	.	.	.	.	.	.	.	0.65	T	1	D	1	D
[truncated: 32 more columns]
